# Supplementary material for: Chemoprevention of Colon Cancer by DFMO, Sulindac, and NO-Sulindac Administered Individually or in Combinations in F344 Rats
Source: Cancers (Basel). 2023 Aug 7;15(15):4001. doi: 10.3390/cancers15154001 (PMC10417047; doi:10.3390/cancers15154001)
Supplement: Supplementary file 1 [file cancers-15-04001-s001.zip]

Archive with 1 entries (1 files):
- cancers-2416679-supplementary.pdf
